# Supplementary material for: Personal Genome Project UK (PGP-UK): a research and citizen science hybrid project in support of personalized medicine
Source: BMC Med Genomics. 2018 Nov 27;11:108. doi: 10.1186/s12920-018-0423-1 (PMC6257975; doi:10.1186/s12920-018-0423-1)
Supplement: Supplementary file 2 — Number of all, novel and private SNVs identified in the 10 PGP-UK pilot participants. Private SNVs were further analysed by four orthogonal methods for functional effects and the listed numbers reflect those SNVs that passed the thresholds described in Methods and Additional file 3. (XLSX 20 kb) [file 12920_2018_423_MOESM2_ESM.xlsx]

## Sheet: Sheet1
		uk35C650	uk2E2AAE	uk2DF242	uk740176	uk33D02F	uk0C72FF	uk1097F9	uk174659	uk85AA3B	uk481F67	Total
	SNVs
	All	4105831	4133496	4128205	4248904	4188095	4112224	4137176	4175392	4179265	4901623	42310211
	Novel	103667	115090	131120	119803	119829	108299	112341	113893	118816	165833	1208691
	Private	15020	14657	26420	22201	21208	13560	14093	14191	13983	22471	177804
	Effect prediction
	CADD	38	22	87	59	58	18	30	29	21	56	418
	DANN	67	38	142	95	102	39	55	51	47	92	728
	ExAC-pLI	2042	2113	3616	3115	2900	1909	2019	2069	1974	3094	24851
	FATHMM-MKL	291	213	652	503	535	216	240	234	239	438	3561
			`
