# Supplementary material for: Personal Genome Project UK (PGP-UK): a research and citizen science hybrid project in support of personalized medicine
Source: BMC Med Genomics. 2018 Nov 27;11:108. doi: 10.1186/s12920-018-0423-1 (PMC6257975; doi:10.1186/s12920-018-0423-1)
Supplement: Supplementary file 4 — Genes predicted to be affected by private SNVs identified in the PGP-UK pilot. (XLSX 32 kb) [file 12920_2018_423_MOESM4_ESM.xlsx]

## Sheet: Sheet1
	PGP-UK ID	SNV	Most Severe Consequence Gene	Most Severe Consequence	Impact
	uk481F67	1:235897198:C>A	LYST	Missense	Moderate
	uk481F67	9:123540673:C>A	FBXW2	Missense	Moderate
	uk481F67	12:31595722:G>A	DENND5B	Missense	Moderate
	uk35C650	4:126237966:G>T	FAT4	Missense	Moderate
	uk35C650	6:137019716:T>G	MAP3K5	Missense	Moderate
	uk35C650	11:18500391:G>T	LDHAL6A	Stop Gained	High
	uk35C650	16:47494854:G>A	ITFG1	Missense	Moderate
	uk35C650	17:60767580:C>A	MRC2	Missense	Moderate
	uk35C650	20:34487400:G>A	PHF20	Missense	Moderate
	uk2E2AAE	1:24687463:G>C	STPG1	Missense	Moderate
	uk2E2AAE	22:40037056:G>T	CACNA1I	Missense	Moderate
	uk2DF242	3:65342384:C>G	MAGI1	Missense	Moderate
	uk2DF242	3:180704791:T>C	DNAJC19	Missense	Moderate
	uk2DF242	4:48604097:C>G	FRYL	Missense	Moderate
	uk2DF242	6:134638948:G>A	SGK1	5 Prime UTR	Modifier
	uk2DF242	7:27867384:G>T	TAX1BP1	Missense	Moderate
	uk2DF242	9:27157892:A>T	TEK	Missense	Moderate
	uk2DF242	9:32542215:T>C	TOPORS	Missense	Moderate
	uk2DF242	12:108012140:G>A	BTBD11	Missense	Moderate
	uk2DF242	12:112617166:T>A	HECTD4	Missense	Moderate
	uk2DF242	14:103522914:G>A	CDC42BPB	Intron	Modifier
	uk2DF242	16:30976974:G>C	SETD1A	Missense	Moderate
	uk2DF242	17:29113033:G>T	CRLF3	Missense	Moderate
	uk2DF242	17:58503612:A>G	C17orf64	Missense	Moderate
	uk2DF242	19:6415701:C>T	KHSRP	Missense	Moderate
	uk2DF242	19:34919334:C>T	UBA2	5 Prime UTR	Modifier
	uk2DF242	20:37536816:G>C	PPP1R16B	Missense	Moderate
	uk740176	4:114284614:A>C	ANK2	Missense	Moderate
	uk740176	7:130144866:A>T	MEST	Missense	Moderate
	uk740176	10:94368844:C>A	KIF11	Missense	Moderate
	uk740176	19:8665875:C>G	ADAMTS10	Missense	Moderate
	uk33D02F	16:69971109:T>G	WWP2	Missense	Moderate
	uk33D02F	19:16640607:G>C	CHERP	Missense	Moderate
	uk33D02F	X:49851274:C>T	CLCN5	Missense	Moderate
	uk0C72FF	9:116034292:C>A	CDC26	Intron	Modifier
	uk1097F9	1:94640063:T>G	ARHGAP29	Missense	Moderate
	uk1097F9	7:105925660:C>T	NAMPT, RP11-22N19.2	Upstream Gene	Modifier
	uk1097F9	13:58207593:G>T	PCDH17	Missense	Moderate
	uk1097F9	17:30666952:G>A	C17orf75	Missense	Moderate
	uk1097F9	19:18234457:T>A	MAST3	Missense	Moderate
	uk1097F9	19:49655602:C>T	HRC	Missense	Moderate
	uk174659	4:126238687:G>A	FAT4	Missense	Moderate
	uk174659	5:168114051:A>G	SLIT3	Missense	Moderate
	uk174659	10:93870886:C>T	CPEB3	Missense	Moderate
	uk85AA3B	6:32945749:A>C	BRD2	Missense	Moderate
	uk85AA3B	14:21840062:G>A	SUPT16H	Missense	Moderate
	uk85AA3B	15:52252874:C>T	LEO1	Missense	Moderate
