# Supplementary material for: Personal Genome Project UK (PGP-UK): a research and citizen science hybrid project in support of personalized medicine
Source: BMC Med Genomics. 2018 Nov 27;11:108. doi: 10.1186/s12920-018-0423-1 (PMC6257975; doi:10.1186/s12920-018-0423-1)
Supplement: Supplementary file 6 — Summary of 450K methylome predictions for ten participants and three genome donations (boxed) of the PGP-UK pilot study. Predictions were made for sex, age and smoking status using blood or saliva as indicated. Asterisks (*) denote that methylation age acceleration and deceleration is only present if methylation age is more than 3.6 years different to the respective actual age [53]. (XLSX 21 kb) [file 12920_2018_423_MOESM6_ESM.xlsx]

## Sheet: Sheet1
	PGP-UK ID	uk35C650	uk2E2AAE	uk2DF242	uk740176	uk33D02F	uk0C72FF	uk1097F9	uk174659	uk85AA3B	uk481F67	uk4CA868	uk6D0CFA	ukE3E2DF
	Sex prediction
	Actual sex	Male	Female	Male	Female	Female	Male	Male	Male	Female	Male	Male	Male	Male
	Predicted sex	Male	Female	Male	Female	Female	Male	Male	Male	Female	Male	Male	Male	Male
	Age prediction
	Actual age at sampling	59.67	56.49	48.93	47.94	44.57	64.7	50.97	33.65	50.59	57.45	57.03	39.77	32.83
	Estimated methylation age (blood)	52.78	53.21	47.52	52.61	43.45	56.19	45.23	41.7	54.32	63.07	NA	NA	43.67
	Estimated methylation age (saliva)	53.49	52.22	47.93	53.3	42.15	61.28	50.74	35.53	53.29	58.47	56.18	37.85	37.98
	Average methylation age	53.14	52.72	47.73	52.96	42.8	58.74	47.99	38.62	53.81	60.77	NA	NA	40.83
	Methylation age acceleration*	None	None	None	5.02 years	None	None	None	4.97 years	None	None	None	None	8.00 years
	Methylation age deceleration*	6.53 years	3.77 years	None	None	None	5.96 years	None	None	None	None	None	None	None
	Smoking status prediction
	Actual smoking status	Past	Never	Never	Never	Never	Occasional	Never	Never	Never	Past	Past	Past	Never
	Smoking score (saliva)	1.55	1.32	-3.21	-3.28	-1.78	0.67	3.35	0.25	-1.84	7.04	3.86	-2.54	2.8
	smoking score (blood)	-1.6	-2	-5.63	-4.32	-2.7	-2.4	-2.08	-3.53	-4.68	1.26	NA	NA	-4.02
	smoking prediction	Past/ Never	Past/ Never	Past/ Never	Past/ Never	Past/ Never	Past/ Never	Past/ Never	Past/ Never	Past/ Never	Past/ Never	Past/Never	Past/Never	Past/Never
